# Supplementary material for: Phosphorous Supplementation Alleviates Drought-Induced Physio-Biochemical Damages in Calligonum mongolicum
Source: Plants (Basel). 2022 Nov 11;11(22):3054. doi: 10.3390/plants11223054 (PMC9699272; doi:10.3390/plants11223054)
Supplement: Supplementary file 1 [file plants-11-03054-s001.zip]

Archive with 1 entries (1 files):
- plants-1938498-supplementary.pdf
